# Supplementary material for: Modelling the growth of the brown frog (Rana dybowskii)
Source: PeerJ. 2018 May 16;6:e4587. doi: 10.7717/peerj.4587 (PMC5960263; doi:10.7717/peerj.4587)
Supplement: Supplemental Information 1 [file peerj-06-4587-s001.zip]

Archive with 4 entries (4 files):
- bodysizefigage2.R
- bodyweightfigage1.R
- bodyweightfigage2.R
- bodysizefigage1.R
