# Supplementary material for: Modelling the growth of the brown frog (Rana dybowskii)
Source: PeerJ. 2018 May 16;6:e4587. doi: 10.7717/peerj.4587 (PMC5960263; doi:10.7717/peerj.4587)
Supplement: Supplemental Information 1 [file peerj-06-4587-s001.zip › bodysizefigage2.R]

txt <- "
t w
1 	3.047 
1 	3.058 
1 	3.233 
1 	3.244 
1 	3.105 
1 	3.116 
1 	3.000 
1 	3.020 
1 	3.040 
1 	3.061 
1 	3.081 
1 	3.040 
1 	3.059 
1 	3.079 
1 	3.069 
1 	3.170 
1 	3.210 
1 	3.155 
1 	3.163 
1 	3.171 
1 	3.179 
1 	3.157 
1 	3.165 
1 	3.164 
1 	3.164 
1 	3.170 
1 	3.226 
1 	3.280 
1 	3.280 
1 	3.277 
1 	3.303 
1 	3.300 
1 	3.352 
1 	3.296 
1 	3.374 
1 	3.374 
1 	3.371 
1 	3.395 
1 	3.392 
1 	3.351 
2 	3.155 
2 	2.768 
2 	2.803 
2 	2.836 
2 	2.905 
2 	2.934 
2 	2.888 
2 	2.988 
2 	2.940 
2 	2.965 
2 	3.023 
2 	3.151 
2 	3.066 
2 	3.086 
2 	3.105 
2 	3.124 
2 	3.110 
2 	3.127 
2 	3.147 
2 	3.106 
2 	3.125 
2 	3.144 
2 	3.133 
2 	3.152 
2 	3.168 
2 	3.183 
2 	3.257 
2 	3.212 
2 	3.283 
2 	3.239 
2 	3.336 
2 	3.376 
2 	3.387 
2 	3.397 
2 	3.434 
2 	3.472 
2 	3.508 
2 	3.516 
2 	3.551 
2 	3.586 
3 	2.667 
3 	2.923 
3 	3.128 
3 	3.011 
3 	3.075 
3 	3.021 
3 	3.092 
3 	3.102 
3 	3.112 
3 	3.133 
3 	3.090 
3 	3.110 
3 	3.130 
3 	3.150 
3 	3.170 
3 	3.108 
3 	3.127 
3 	3.147 
3 	3.125 
3 	3.163 
3 	3.151 
3 	3.159 
3 	3.167 
3 	3.204 
3 	3.182 
3 	3.189 
3 	3.216 
3 	3.216 
3 	3.165 
3 	3.364 
3 	3.361 
3 	3.387 
3 	3.412 
3 	3.434 
3 	3.431 
3 	3.455 
3 	3.455 
3 	3.476 
3 	3.500 
3 	3.591 
4 	2.923 
4 	3.133 
4 	3.130 
4 	3.078 
4 	3.127 
4 	3.125 
4 	3.218 
4 	3.123 
4 	3.142 
4 	3.157 
4 	3.202 
4 	3.245 
4 	3.259 
4 	3.301 
4 	3.313 
4 	3.353 
4 	3.364 
4 	3.387 
4 	3.408 
4 	3.430 
4 	3.451 
4 	3.472 
4 	3.492 
4 	3.512 
4 	3.504 
4 	3.539 
4 	3.546 
4 	3.608 
4 	3.614 
4 	3.647 
4 	3.652 
4 	3.657 
4 	3.686 
4 	3.688 
4 	3.676 
4 	3.693 
4 	3.693 
4 	3.709 
4 	3.725 
4 	3.741 
5 	3.400 
5 	3.580 
5 	3.591 
5 	3.669 
5 	3.664 
5 	3.659 
5 	3.676 
5 	3.698 
5 	3.698 
5 	3.693 
5 	3.714 
5 	3.709 
5 	3.730 
5 	3.725 
5 	3.755 
5 	3.743 
5 	3.771 
5 	3.786 
5 	3.769 
5 	3.803 
5 	3.791 
5 	3.845 
5 	3.860 
5 	3.868 
5 	3.901 
5 	3.907 
5 	3.908 
5 	3.948 
5 	3.987 
5 	3.994 
5 	4.013 
5 	4.032 
5 	4.052 
5 	4.045 
5 	4.064 
5 	4.083 
5 	4.089 
5 	4.096 
5 	4.115 
5 	4.127 
6 	3.626 
6 	4.233 
6 	4.253 
6 	4.236 
6 	3.598 
6 	4.175 
6 	4.157 
6 	4.139 
6 	4.095 
6 	4.076 
6 	4.204 
6 	4.224 
6 	4.217 
6 	4.211 
6 	4.205 
6 	4.247 
6 	4.288 
6 	4.303 
6 	4.343 
6 	4.383 
6 	4.239 
6 	4.245 
6 	4.252 
6 	4.268 
6 	4.311 
6 	4.327 
6 	4.638 
6 	4.359 
6 	4.375 
6 	4.417 
6 	4.458 
6 	4.447 
6 	4.462 
6 	4.293 
6 	4.299 
6 	4.253 
6 	4.180 
6 	4.132 
6 	4.083 
6 	4.006 
7 	4.065 
7 	4.076 
7 	4.296 
7 	4.306 
7 	4.390 
7 	4.399 
7 	4.408 
7 	4.416 
7 	4.449 
7 	4.457 
7 	4.489 
7 	4.497 
7 	4.529 
7 	4.443 
7 	4.428 
7 	4.459 
7 	4.444 
7 	4.429 
7 	4.439 
7 	4.449 
7 	4.460 
7 	4.460 
7 	4.470 
7 	4.490 
7 	4.500 
7 	4.475 
7 	4.505 
7 	4.490 
7 	4.520 
7 	4.505 
7 	4.490 
7 	4.519 
7 	4.505 
7 	4.490 
7 	4.519 
7 	4.505 
7 	4.491 
7 	4.519 
7 	4.532 
7 	4.585 
8 	3.819 
8 	3.874 
8 	4.169 
8 	4.180 
8 	4.193 
8 	4.453 
8 	4.465 
8 	4.529 
8 	4.541 
8 	4.716 
8 	4.727 
8 	4.743 
8 	4.754 
8 	4.778 
8 	4.780 
8 	4.804 
8 	4.791 
8 	4.806 
8 	4.784 
8 	4.784 
8 	4.808 
8 	4.786 
8 	4.770 
8 	4.797 
8 	4.825 
8 	4.808 
8 	4.803 
8 	4.813 
8 	4.824 
8 	4.808 
8 	4.840 
8 	4.841 
8 	4.821 
8 	4.843 
8 	4.823 
8 	5.266 
8 	4.878 
8 	4.895 
8 	4.882 
8 	4.878 
9 	4.051 
9 	4.287 
9 	4.381 
9 	4.444 
9 	4.621 
9 	4.710 
9 	4.744 
9 	4.746 
9 	4.818 
9 	4.867 
9 	4.830 
9 	4.835 
9 	4.841 
9 	4.847 
9 	4.854 
9 	4.851 
9 	4.848 
9 	4.885 
9 	4.842 
9 	4.839 
9 	4.837 
9 	4.845 
9 	4.850 
9 	4.850 
9 	4.893 
9 	4.898 
9 	4.865 
9 	4.870 
9 	4.875 
9 	4.879 
9 	4.888 
9 	4.904 
9 	4.890 
9 	4.887 
9 	4.884 
9 	4.882 
9 	4.891 
9 	4.900 
9 	4.920 
9 	4.929 
10 	3.928 
10 	4.268 
10 	4.589 
10 	4.697 
10 	4.743 
10 	4.782 
10 	5.033 
10 	4.653 
10 	4.676 
10 	4.673 
10 	4.690 
10 	5.087 
10 	4.691 
10 	4.724 
10 	4.770 
10 	4.758 
10 	4.735 
10 	4.746 
10 	4.763 
10 	4.767 
10 	4.747 
10 	4.754 
10 	4.776 
10 	5.087 
10 	5.098 
10 	5.109 
10 	5.158 
10 	5.111 
10 	5.159 
10 	5.170 
10 	4.766 
10 	4.810 
10 	4.769 
10 	4.792 
10 	4.803 
10 	4.814 
10 	4.824 
10 	4.835 
10 	4.843 
10 	4.854 
11 	4.425 
11 	4.564 
11 	4.775 
11 	4.770 
11 	4.800 
11 	4.815 
11 	4.830 
11 	4.837 
11 	4.861 
11 	4.883 
11 	4.850 
11 	4.856 
11 	4.900 
11 	4.868 
11 	4.887 
11 	4.891 
11 	4.860 
11 	4.879 
11 	4.884 
11 	4.890 
11 	4.895 
11 	4.904 
11 	4.904 
11 	4.909 
11 	4.946 
11 	4.938 
11 	4.922 
11 	4.927 
11 	4.931 
11 	4.935 
11 	4.935 
11 	4.938 
11 	5.113 
11 	5.110 
11 	5.118 
11 	5.083 
11 	5.713 
11 	5.589 
11 	5.569 
11 	5.479 
12 	4.853 
12 	4.936 
12 	4.741 
12 	4.830 
12 	4.869 
12 	4.843 
12 	4.943 
12 	5.022 
12 	4.904 
12 	4.889 
12 	4.874 
12 	4.882 
12 	4.879 
12 	4.893 
12 	4.888 
12 	4.883 
12 	4.913 
12 	4.908 
12 	4.903 
12 	4.919 
12 	4.926 
12 	4.921 
12 	4.922 
12 	4.948 
12 	4.948 
12 	4.942 
12 	4.943 
12 	4.938 
12 	4.933 
12 	4.958 
12 	4.953 
12 	4.977 
12 	4.971 
12 	5.186 
12 	5.133 
12 	4.983 
12 	5.138 
12 	5.215 
12 	5.178 
12 	5.197 
13 	4.841 
13 	4.624 
13 	4.721 
13 	4.842 
13 	4.922 
13 	4.908 
13 	4.932 
13 	4.953 
13 	4.977 
13 	5.393 
13 	5.080 
13 	4.935 
13 	4.942 
13 	5.103 
13 	4.961 
13 	4.983 
13 	4.986 
13 	5.174 
13 	5.181 
13 	5.173 
13 	5.113 
13 	5.098 
13 	5.216 
13 	5.183 
13 	5.102 
13 	4.967 
13 	5.000 
13 	4.994 
13 	4.988 
13 	5.169 
13 	5.154 
13 	5.184 
13 	5.170 
13 	5.185 
13 	5.185 
13 	5.196 
13 	5.199 
13 	5.199 
13 	5.213 
13 	5.324 
14 	4.729 
14 	4.553 
14 	4.698 
14 	4.787 
14 	4.657 
14 	4.767 
14 	4.759 
14 	5.077 
14 	4.815 
14 	4.845 
14 	4.895 
14 	4.852 
14 	4.975 
14 	4.969 
14 	4.814 
14 	4.797 
14 	5.287 
14 	5.303 
14 	5.300 
14 	5.313 
14 	5.295 
14 	5.308 
14 	5.301 
14 	5.312 
14 	5.309 
14 	5.307 
14 	5.323 
14 	5.321 
14 	5.320 
14 	5.328 
14 	5.045 
14 	5.196 
14 	5.255 
14 	5.292 
14 	5.325 
14 	5.251 
14 	5.303 
14 	5.337 
14 	5.361 
14 	5.017 
15 	4.551 
15 	4.870 
15 	4.861 
15 	4.975 
15 	4.918 
15 	4.943 
15 	4.581 
15 	4.929 
15 	4.946 
15 	4.923 
15 	4.929 
15 	4.833 
15 	4.868 
15 	4.901 
15 	4.949 
15 	4.981 
15 	5.044 
15 	5.103 
15 	5.012 
15 	4.909 
15 	4.988 
15 	5.181 
15 	5.162 
15 	5.278 
15 	5.234 
15 	5.880 
15 	5.333 
15 	5.370 
15 	5.389 
15 	5.366 
15 	5.393 
15 	5.413 
15 	5.417 
15 	5.428 
15 	5.429 
15 	5.432 
15 	5.444 
15 	5.436 
15 	5.533 
15 	5.528 
16 	4.827 
16 	4.803 
16 	4.828 
16 	4.871 
16 	4.915 
16 	4.886 
16 	4.907 
16 	4.918 
16 	4.922 
16 	4.936 
16 	4.917 
16 	4.941 
16 	4.949 
16 	5.272 
16 	5.282 
16 	5.209 
16 	5.129 
16 	5.093 
16 	4.994 
16 	4.952 
16 	4.961 
16 	4.965 
16 	5.274 
16 	5.222 
16 	5.208 
16 	5.272 
16 	5.281 
16 	5.264 
16 	5.286 
16 	5.249 
16 	5.268 
16 	5.850 
16 	5.433 
16 	5.582 
16 	5.574 
16 	5.615 
16 	5.677 
16 	5.527 
16 	5.652 
16 	5.689 
17 	4.679 
17 	4.604 
17 	4.829 
17 	4.918 
17 	4.954 
17 	5.137 
17 	5.224 
17 	5.279 
17 	5.303 
17 	5.330 
17 	5.439 
17 	5.392 
17 	5.138 
17 	5.158 
17 	5.145 
17 	5.154 
17 	5.196 
17 	5.221 
17 	5.209 
17 	5.280 
17 	5.455 
17 	5.478 
17 	5.489 
17 	5.489 
17 	5.536 
17 	5.345 
17 	5.372 
17 	5.378 
17 	5.386 
17 	5.387 
17 	5.591 
17 	5.615 
17 	5.614 
17 	5.621 
17 	5.635 
17 	5.699 
17 	5.606 
17 	5.689 
17 	5.666 
17 	5.709 
18 	4.787 
18 	4.717 
18 	4.848 
18 	4.872 
18 	4.873 
18 	4.862 
18 	4.897 
18 	4.906 
18 	4.916 
18 	4.934 
18 	4.920 
18 	5.045 
18 	5.099 
18 	5.153 
18 	5.203 
18 	5.290 
18 	5.360 
18 	5.369 
18 	5.413 
18 	5.483 
18 	5.622 
18 	5.621 
18 	5.690 
18 	5.809 
18 	5.537 
18 	5.651 
18 	5.616 
18 	5.664 
18 	5.678 
18 	5.725 
18 	5.805 
18 	5.834 
18 	5.864 
18 	5.827 
18 	5.872 
18 	5.777 
18 	5.788 
18 	5.801 
18 	5.767 
18 	5.852 
19 	5.625 
19 	4.689 
19 	4.790 
19 	4.740 
19 	4.868 
19 	4.986 
19 	5.046 
19 	5.229 
19 	5.314 
19 	5.479 
19 	5.560 
19 	5.234 
19 	5.254 
19 	5.271 
19 	5.327 
19 	5.415 
19 	5.590 
19 	5.606 
19 	5.626 
19 	5.695 
19 	5.869 
19 	5.464 
19 	5.363 
19 	5.407 
19 	5.440 
19 	5.453 
19 	5.466 
19 	5.543 
19 	5.558 
19 	5.722 
19 	5.719 
19 	5.829 
19 	5.824 
19 	5.770 
19 	5.843 
19 	5.751 
19 	5.810 
19 	5.868 
19 	5.926 
19 	5.955 
20 	5.140 
20 	5.238 
20 	4.894 
20 	4.874 
20 	4.921 
20 	4.859 
20 	4.921 
20 	4.946 
20 	5.286 
20 	5.302 
20 	5.447 
20 	5.505 
20 	5.270 
20 	5.325 
20 	5.408 
20 	5.360 
20 	5.311 
20 	5.216 
20 	5.267 
20 	5.291 
20 	5.430 
20 	5.336 
20 	5.334 
20 	5.603 
20 	5.636 
20 	5.669 
20 	5.474 
20 	5.490 
20 	5.553 
20 	5.541 
20 	5.647 
20 	5.709 
20 	5.723 
20 	5.737 
20 	5.766 
20 	5.795 
20 	5.714 
20 	5.789 
20 	5.832 
20 	5.856 
"
df <- read.table(text=txt, header=TRUE)

w <- df[, "w"]
w0 <- rep(1, length(w))
t <- df[, "t"]
t2 <- t ^ 2
t3 <- t ^ 3
t4 <- t ^ 4
t5 <- t ^ 5


rss_func <- function(model) {
    rss <- sum(residuals(model) ^ 2)
    return(rss)
}

r2_func <- function(model, w) {
    rss <- sum(residuals(model) ^ 2)
    r2 <- 1 - rss / sum((w - mean(w)) ^ 2)
    return(r2)
}

r2adj_func <- function(model, w) {
    rss <- sum(residuals(model) ^ 2)
    n <- length(residuals(model))
    p <- length(coef(model))
    r2 <- 1 - rss / sum((w - mean(w)) ^ 2)
    r2adj <- 1 - (n - 1) / (n - p) * (1 - r2) 
    return(r2adj)
}

rmse_func <- function(model) {
    rss <- sum(residuals(model) ^ 2)
    n <- length(residuals(model))
    p <- length(coef(model))
    rmse <- sqrt(rss / (n - p - 1))
    return(rmse)
}

dw_func <- function(model) {
    dw <- 0
    r <- residuals(model)
    for (i in 2:length(r)) {
        dw <- dw + (r[i] - r[i - 1]) ^ 2
    }
    dw <- dw / sum(r ^ 2)
    return(dw)
}


df_out <- data.frame(
    method=character(0),
    formula=character(0),
    rss=integer(0),
    r2=integer(0),
    r2adj=integer(0),
    rmse=integer(0),
    dw=integer(0),
    aic=integer(0),
    bic=integer(0))

df_out2 <- data.frame(m=character(0), t=integer(0), w=integer(0))


# Logistic
model <- nls(w ~ a / (1 + b * exp(-k * t)),
             start=list(a=5.5, b=1.1, k=0.20),
             trace=T)
summary(model)
coef(model)
rss <- rss_func(model)
r2 <- r2_func(model, w)
r2adj <- r2adj_func(model, w)
rmse <- rmse_func(model)
dw <- dw_func(model)
aic <- AIC(model)
bic <- BIC(model)
df_out <- rbind(df_out, data.frame(
    method="Logistic",
    formula="w ~ a / (1 + b * exp(-k * t))",
    rss=rss,
    r2=r2,
    r2adj=r2adj,
    rmse=rmse,
    dw=dw,
    aic=aic,
    bic=bic))
df_out2 <- rbind(df_out2,
                 data.frame(m="Logisitc", t=t, w=predict(model)))


# Gompertz
model <- nls(w ~ a * exp(-exp(b - k * t)),
             start=list(a=4.0, b=3, k=0.6),
             trace=T)
summary(model)
coef(model)
rss <- rss_func(model)
r2 <- r2_func(model, w)
r2adj <- r2adj_func(model, w)
rmse <- rmse_func(model)
dw <- dw_func(model)
aic <- AIC(model)
bic <- BIC(model)
df_out <- rbind(df_out, data.frame(
    method="Gompertz",
    formula="w ~ a * exp(-exp(b - k * t))",
    rss=rss,
    r2=r2,
    r2adj=r2adj,
    rmse=rmse,
    dw=dw,
    aic=aic,
    bic=bic))
df_out2 <- rbind(df_out2,
                 data.frame(m="Gompertz", t=t, w=predict(model)))


# Von Bertalanffy
model <- nls(w ~ a * (1 - b * exp(-k * t)) ^ 3,
             start=list(a=6.0, b=0.6, k=0.1),
             trace=T)
summary(model)
coef(model)
rss <- rss_func(model)
r2 <- r2_func(model, w)
r2adj <- r2adj_func(model, w)
rmse <- rmse_func(model)
dw <- dw_func(model)
aic <- AIC(model)
bic <- BIC(model)
df_out <- rbind(df_out, data.frame(
    method="Von Bertalanffy",
    formula="w ~ a * (1 - b * exp(-k * t)) ^ 3",
    rss=rss,
    r2=r2,
    r2adj=r2adj,
    rmse=rmse,
    dw=dw,
    aic=aic,
    bic=bic))
df_out2 <- rbind(df_out2,
                 data.frame(m="Von Bertalanffy", t=t, w=predict(model)))


# Brody
model <- nls(w ~ a * (1 - b * exp(-k * t)),
             start=list(a=0.41, b=3.02, k=0.23),
             trace=T)
summary(model)
coef(model)
rss <- rss_func(model)
r2 <- r2_func(model, w)
r2adj <- r2adj_func(model, w)
rmse <- rmse_func(model)
dw <- dw_func(model)
aic <- AIC(model)
bic <- BIC(model)
df_out <- rbind(df_out, data.frame(
    method="Brody",
    formula="w ~ a * (1 - b * exp(-k * t))",
    rss=rss,
    r2=r2,
    r2adj=r2adj,
    rmse=rmse,
    dw=dw,
    aic=aic,
    bic=bic))
df_out2 <- rbind(df_out2,
                 data.frame(m="Brody", t=t, w=predict(model)))


# Richards
model <- nls(w ~ a / (1 + b * exp(-k * t)) ^ (1 / m),
             start=list(a=4.59, b=1.09, k=0.2, m=0.5),
             trace=T)
summary(model)
coef(model)
rss <- rss_func(model)
r2 <- r2_func(model, w)
r2adj <- r2adj_func(model, w)
rmse <- rmse_func(model)
dw <- dw_func(model)
aic <- AIC(model)
bic <- BIC(model)
df_out <- rbind(df_out, data.frame(
    method="Richards",
    formula="w ~ a / (1 + b * exp(-k * t)) ^ (1 / m)",
    rss=rss,
    r2=r2,
    r2adj=r2adj,
    rmse=rmse,
    dw=dw,
    aic=aic,
    bic=bic))
df_out2 <- rbind(df_out2,
                 data.frame(m="Richards", t=t, w=predict(model)))


# Janoschek
model <- nls(w ~ a - (a - w0) * exp(-k * t ^ m),
             start=list(a=2.30, k=0.39, m=2.10),
             trace=T)
summary(model)
coef(model)
rss <- rss_func(model)
r2 <- r2_func(model, w)
r2adj <- r2adj_func(model, w)
rmse <- rmse_func(model)
dw <- dw_func(model)
aic <- AIC(model)
bic <- BIC(model)
df_out <- rbind(df_out, data.frame(
    method="Janoschek",
    formula="w ~ a - (a - w0) * exp(-k * t ^ m)",
    rss=rss,
    r2=r2,
    r2adj=r2adj,
    rmse=rmse,
    dw=dw,
    aic=aic,
    bic=bic))
df_out2 <- rbind(df_out2,
                 data.frame(m="Janoschek", t=t, w=predict(model)))


# Polynomials
model <- glm(w ~ t)
summary(model)
coef(model)
rss <- rss_func(model)
r2 <- r2_func(model, w)
r2adj <- r2adj_func(model, w)
rmse <- rmse_func(model)
dw <- dw_func(model)
aic <- AIC(model)
bic <- BIC(model)
df_out <- rbind(df_out, data.frame(
    method="Polynomials 1-order",
    formula="w ~ intercept + t",
    rss=rss,
    r2=r2,
    r2adj=r2adj,
    rmse=rmse,
    dw=dw,
    aic=aic,
    bic=bic))
df_out2 <- rbind(df_out2,
                 data.frame(m="Polynomials 1-order", t=t, w=predict(model)))

model <- glm(w ~ t + t2)
summary(model)
coef(model)
rss <- rss_func(model)
r2 <- r2_func(model, w)
r2adj <- r2adj_func(model, w)
rmse <- rmse_func(model)
dw <- dw_func(model)
aic <- AIC(model)
bic <- BIC(model)
df_out <- rbind(df_out, data.frame(
    method="Polynomials 2-order",
    formula="w ~ intercept + t + t2",
    rss=rss,
    r2=r2,
    r2adj=r2adj,
    rmse=rmse,
    dw=dw,
    aic=aic,
    bic=bic))
df_out2 <- rbind(df_out2,
                 data.frame(m="Polynomials 2-order", t=t, w=predict(model)))

model <- glm(w ~ t + t2 + t3)
summary(model)
coef(model)
rss <- rss_func(model)
r2 <- r2_func(model, w)
r2adj <- r2adj_func(model, w)
rmse <- rmse_func(model)
dw <- dw_func(model)
aic <- AIC(model)
bic <- BIC(model)
df_out <- rbind(df_out, data.frame(
    method="Polynomials 3-order",
    formula="w ~ intercept + t + t2 + t3",
    rss=rss,
    r2=r2,
    r2adj=r2adj,
    rmse=rmse,
    dw=dw,
    aic=aic,
    bic=bic))
df_out2 <- rbind(df_out2,
                 data.frame(m="Polynomials 3-order", t=t, w=predict(model)))

model <- glm(w ~ t + t2 + t3 + t4)
summary(model)
coef(model)
rss <- rss_func(model)
r2 <- r2_func(model, w)
r2adj <- r2adj_func(model, w)
rmse <- rmse_func(model)
dw <- dw_func(model)
aic <- AIC(model)
bic <- BIC(model)
df_out <- rbind(df_out, data.frame(
    method="Polynomials 4-order",
    formula="w ~ intercept + t + t2 + t3 + t4",
    rss=rss,
    r2=r2,
    r2adj=r2adj,
    rmse=rmse,
    dw=dw,
    aic=aic,
    bic=bic))
df_out2 <- rbind(df_out2,
                 data.frame(m="Polynomials 4-order", t=t, w=predict(model)))


write.csv(df_out, "result.csv", row.names=FALSE)
write.csv(df_out2, "result2.csv", row.names=FALSE)


library(ggplot2)
outfile <- "figure.tif"
tiff(outfile, width=20, height=20, units = "cm", res = 350)
digit.format <- function() {
    function(x) ifelse(x == 0, x, format(x, scientific=FALSE))
}
figure <- ggplot() +
    geom_line(data=df_out2, aes(x=t, y=w, group=m, linetype=m),size =0.2) +
    geom_point(data=df, aes(x=t, y=w), colour="black") +
    scale_x_continuous("Age (weeks)", limit=c(0, 21)) +
    scale_y_continuous("body size (cm)", labels=digit.format()) +
    theme_bw(base_size=16)+
    theme(legend.position=c(0.2, 0.75),
          legend.title=element_blank(),
          legend.key=element_blank(),
          panel.background=element_rect(fill="white"),
          panel.grid.major=element_line(color="transparent"),
          panel.grid.minor=element_line(color="transparent"))
print(figure)
dev.off()
