# Supplementary material for: Modelling the growth of the brown frog (Rana dybowskii)
Source: PeerJ. 2018 May 16;6:e4587. doi: 10.7717/peerj.4587 (PMC5960263; doi:10.7717/peerj.4587)
Supplement: Supplemental Information 1 [file peerj-06-4587-s001.zip › bodyweightfigage1.R]

txt <- "
t w
1 0.52
1 0.58
1 0.53
1 0.54
1 0.48
1 0.44
1 0.45
1 0.46
1 0.47
1 0.56
1 0.49
1 0.5
1 0.51
1 0.52
1 0.53
1 0.54
1 0.55
1 0.56
1 0.5
1 0.49
1 0.48
1 0.6
1 0.54
1 0.58
1 0.57
1 0.56
1 0.55
1 0.54
1 0.53
1 0.52
1 0.51
1 0.57
1 0.58
1 0.59
1 0.47
1 0.46
1 0.45
1 0.44
1 0.43
1 0.55
2 0.6
2 0.49
2 0.5
2 0.52
2 0.54
2 0.56
2 0.56
2 0.56
2 0.58
2 0.58
2 0.58
2 0.58
2 0.59
2 0.59
2 0.59
2 0.6
2 0.6
2 0.6
2 0.6
2 0.61
2 0.61
2 0.61
2 0.61
2 0.61
2 0.61
2 0.62
2 0.62
2 0.62
2 0.62
2 0.63
2 0.63
2 0.63
2 0.63
2 0.64
2 0.64
2 0.64
2 0.65
2 0.65
2 0.66
2 0.7
3 0.58
3 0.66
3 0.67
3 0.68
3 0.69
3 0.7
3 0.71
3 0.72
3 0.73
3 0.73
3 0.73
3 0.74
3 0.74
3 0.74
3 0.74
3 0.74
3 0.75
3 0.75
3 0.75
3 0.75
3 0.75
3 0.75
3 0.75
3 0.76
3 0.76
3 0.76
3 0.76
3 0.76
3 0.76
3 0.76
3 0.77
3 0.77
3 0.78
3 0.78
3 0.78
3 0.78
3 0.79
3 0.8
3 0.82
3 0.9
4 0.7
4 0.71
4 0.75
4 0.81
4 0.86
4 0.87
4 0.88
4 0.88
4 0.89
4 0.89
4 0.9
4 0.9
4 0.9
4 0.91
4 0.91
4 0.91
4 0.92
4 0.92
4 0.92
4 0.92
4 0.92
4 0.93
4 0.93
4 0.93
4 0.94
4 0.94
4 0.94
4 0.95
4 0.96
4 0.96
4 0.97
4 0.97
4 0.98
4 0.98
4 0.99
4 0.99
4 1
4 1.03
4 1.07
4 1.1
5 0.89
5 0.98
5 1.01
5 1.02
5 1.02
5 1.03
5 1.04
5 1.05
5 1.06
5 1.08
5 1.09
5 1.09
5 1.09
5 1.09
5 1.1
5 1.1
5 1.1
5 1.1
5 1.1
5 1.11
5 1.11
5 1.11
5 1.11
5 1.11
5 1.11
5 1.12
5 1.12
5 1.12
5 1.12
5 1.13
5 1.13
5 1.13
5 1.13
5 1.14
5 1.15
5 1.16
5 1.17
5 1.18
5 1.19
5 1.35
6 1.11
6 1.2
6 1.28
6 1.29
6 1.3
6 1.31
6 1.32
6 1.33
6 1.34
6 1.34
6 1.34
6 1.35
6 1.35
6 1.35
6 1.36
6 1.36
6 1.36
6 1.36
6 1.37
6 1.37
6 1.37
6 1.37
6 1.38
6 1.38
6 1.38
6 1.38
6 1.39
6 1.39
6 1.39
6 1.39
6 1.4
6 1.41
6 1.42
6 1.43
6 1.44
6 1.45
6 1.46
6 1.47
6 1.51
6 1.75
7 1.3
7 1.56
7 1.57
7 1.58
7 1.59
7 1.59
7 1.6
7 1.61
7 1.62
7 1.62
7 1.62
7 1.63
7 1.63
7 1.63
7 1.64
7 1.64
7 1.64
7 1.65
7 1.65
7 1.65
7 1.65
7 1.66
7 1.66
7 1.66
7 1.66
7 1.67
7 1.67
7 1.67
7 1.67
7 1.68
7 1.68
7 1.69
7 1.7
7 1.71
7 1.72
7 1.73
7 1.85
7 1.86
7 1.98
7 2.2
8 1.25
8 1.58
8 1.65
8 1.87
8 1.88
8 1.9
8 1.91
8 1.92
8 1.93
8 1.93
8 1.93
8 1.94
8 1.94
8 1.94
8 1.94
8 1.95
8 1.95
8 1.95
8 1.95
8 1.96
8 1.96
8 1.96
8 1.96
8 1.97
8 1.97
8 1.97
8 1.98
8 1.98
8 1.98
8 1.98
8 1.99
8 1.99
8 1.99
8 1.99
8 2.01
8 2.02
8 2.03
8 2.11
8 2.36
8 2.39
9 1.89
9 1.98
9 2.05
9 2.12
9 2.12
9 2.13
9 2.13
9 2.13
9 2.14
9 2.14
9 2.15
9 2.15
9 2.16
9 2.16
9 2.17
9 2.17
9 2.18
9 2.18
9 2.18
9 2.19
9 2.19
9 2.19
9 2.2
9 2.2
9 2.21
9 2.21
9 2.21
9 2.21
9 2.22
9 2.22
9 2.23
9 2.23
9 2.24
9 2.24
9 2.24
9 2.25
9 2.25
9 2.26
9 2.9
9 3.02
10 1.89
10 1.98
10 2.04
10 2.13
10 2.2
10 2.32
10 2.33
10 2.34
10 2.34
10 2.35
10 2.35
10 2.36
10 2.36
10 2.37
10 2.37
10 2.38
10 2.38
10 2.39
10 2.39
10 2.4
10 2.41
10 2.41
10 2.41
10 2.42
10 2.42
10 2.43
10 2.43
10 2.43
10 2.45
10 2.46
10 2.47
10 2.48
10 2.49
10 2.5
10 2.51
10 2.54
10 2.86
10 2.98
10 3.02
10 3.56
11 1.8
11 1.96
11 2.12
11 2.16
11 2.28
11 2.38
11 2.4
11 2.44
11 2.53
11 2.59
11 2.6
11 2.6
11 2.61
11 2.62
11 2.63
11 2.64
11 2.64
11 2.65
11 2.65
11 2.66
11 2.66
11 2.67
11 2.67
11 2.68
11 2.68
11 2.68
11 2.69
11 2.69
11 2.69
11 2.7
11 2.71
11 2.72
11 2.74
11 2.75
11 2.75
11 2.76
11 3.64
11 3.68
11 3.69
11 4.35
12 1.79
12 2.26
12 2.31
12 2.35
12 2.36
12 2.36
12 2.41
12 2.45
12 2.45
12 2.46
12 2.51
12 2.56
12 2.61
12 2.66
12 2.71
12 2.76
12 2.81
12 2.86
12 2.86
12 2.88
12 2.9
12 2.91
12 2.93
12 2.94
12 2.96
12 3.07
12 3.12
12 3.24
12 3.31
12 3.38
12 3.54
12 3.55
12 4.02
12 4.02
12 4.21
12 4.21
12 4.26
12 4.36
12 4.84
12 5.25
13 1.79
13 2.27
13 2.45
13 2.59
13 2.64
13 2.65
13 2.78
13 2.79
13 2.83
13 2.86
13 2.9
13 2.93
13 2.94
13 3.02
13 3.03
13 3.05
13 3.07
13 3.09
13 3.11
13 3.12
13 3.16
13 3.17
13 3.18
13 3.2
13 3.21
13 3.24
13 3.27
13 3.3
13 3.31
13 3.31
13 3.33
13 3.35
13 3.36
13 3.38
13 4.22
13 4.69
13 4.51
13 4.78
13 4.84
13 4.98
14 1.66
14 1.93
14 2.24
14 2.37
14 2.37
14 2.48
14 2.5
14 2.57
14 2.66
14 2.67
14 2.72
14 2.76
14 2.84
14 2.98
14 3.14
14 3.24
14 3.28
14 3.3
14 3.32
14 3.32
14 3.36
14 3.38
14 3.45
14 3.46
14 3.48
14 3.51
14 3.55
14 3.59
14 3.63
14 3.78
14 3.84
14 4.09
14 4.11
14 4.12
14 4.21
14 4.3
14 4.75
14 4.89
14 5.63
14 5.82
15 1.84
15 2.11
15 2.15
15 2.19
15 2.27
15 2.32
15 2.35
15 2.4
15 2.45
15 2.47
15 2.63
15 2.71
15 2.89
15 2.96
15 3.03
15 3.1
15 3.17
15 3.24
15 3.31
15 3.38
15 3.42
15 3.45
15 3.49
15 3.56
15 3.63
15 3.7
15 3.77
15 3.91
15 3.98
15 4.26
15 4.33
15 4.5
15 4.54
15 4.56
15 4.61
15 4.68
15 4.75
15 4.82
15 5.35
15 5.52
16 1.89
16 2.03
16 2.12
16 2.16
16 2.2
16 2.28
16 2.41
16 2.46
16 2.48
16 2.51
16 2.57
16 2.64
16 2.72
16 2.94
16 3.01
16 3.08
16 3.15
16 3.22
16 3.29
16 3.36
16 3.36
16 3.43
16 3.47
16 3.5
16 3.54
16 3.61
16 3.68
16 3.75
16 3.82
16 3.96
16 4.27
16 4.34
16 4.55
16 4.62
16 4.69
16 4.76
16 5.33
16 5.36
16 5.83
16 6.53
17 1.95
17 2.29
17 2.35
17 2.35
17 2.41
17 2.59
17 2.74
17 2.77
17 2.84
17 2.94
17 3.09
17 3.14
17 3.16
17 3.22
17 3.28
17 3.34
17 3.35
17 3.41
17 3.46
17 3.52
17 3.54
17 3.56
17 3.58
17 2.58
17 3.63
17 3.64
17 2.7
17 3.72
17 3.72
17 3.76
17 3.78
17 3.82
17 3.88
17 3.9
17 4.01
17 4.16
17 4.66
17 4.76
17 5.03
17 5.86
18 2.09
18 2.19
18 2.33
18 2.47
18 2.54
18 2.64
18 2.68
18 2.75
18 2.83
18 2.89
18 2.96
18 3.03
18 3.1
18 3.15
18 3.17
18 3.18
18 3.22
18 3.24
18 3.28
18 3.31
18 3.45
18 3.5
18 3.55
18 3.58
18 3.61
18 3.67
18 3.71
18 3.73
18 3.79
18 3.82
18 3.88
18 3.91
18 3.94
18 3.97
18 4.06
18 4.12
18 4.61
18 5.06
18 6.16
18 7.12
"
df <- read.table(text=txt, header=TRUE)

w <- df[, "w"]
w0 <- rep(1, length(w))
t <- df[, "t"]
t2 <- t ^ 2
t3 <- t ^ 3
t4 <- t ^ 4
t5 <- t ^ 5


rss_func <- function(model) {
    rss <- sum(residuals(model) ^ 2)
    return(rss)
}

r2_func <- function(model, w) {
    rss <- sum(residuals(model) ^ 2)
    r2 <- 1 - rss / sum((w - mean(w)) ^ 2)
    return(r2)
}

r2adj_func <- function(model, w) {
    rss <- sum(residuals(model) ^ 2)
    n <- length(residuals(model))
    p <- length(coef(model))
    r2 <- 1 - rss / sum((w - mean(w)) ^ 2)
    r2adj <- 1 - (n - 1) / (n - p) * (1 - r2) 
    return(r2adj)
}

rmse_func <- function(model) {
    rss <- sum(residuals(model) ^ 2)
    n <- length(residuals(model))
    p <- length(coef(model))
    rmse <- sqrt(rss / (n - p - 1))
    return(rmse)
}

dw_func <- function(model) {
    dw <- 0
    r <- residuals(model)
    for (i in 2:length(r)) {
        dw <- dw + (r[i] - r[i - 1]) ^ 2
    }
    dw <- dw / sum(r ^ 2)
    return(dw)
}


df_out <- data.frame(
    method=character(0),
    formula=character(0),
    rss=integer(0),
    r2=integer(0),
    r2adj=integer(0),
    rmse=integer(0),
    dw=integer(0),
    aic=integer(0),
    bic=integer(0))

df_out2 <- data.frame(m=character(0), t=integer(0), w=integer(0))


# Logistic
model <- nls(w ~ a / (1 + b * exp(-k * t)),
             start=list(a=3, b=3.02, k=0.23),
             trace=T)
summary(model)
coef(model)
rss <- rss_func(model)
r2 <- r2_func(model, w)
r2adj <- r2adj_func(model, w)
rmse <- rmse_func(model)
dw <- dw_func(model)
aic <- AIC(model)
bic <- BIC(model)
df_out <- rbind(df_out, data.frame(
    method="Logistic",
    formula="w ~ a / (1 + b * exp(-k * t))",
    rss=rss,
    r2=r2,
    r2adj=r2adj,
    rmse=rmse,
    dw=dw,
    aic=aic,
    bic=bic))
df_out2 <- rbind(df_out2,
                 data.frame(m="Logisitc", t=t, w=predict(model)))


# Gompertz
model <- nls(w ~ a * exp(-exp(b - k * t)),
             start=list(a=4.0, b=3, k=0.6),
             trace=T)
summary(model)
coef(model)
rss <- rss_func(model)
r2 <- r2_func(model, w)
r2adj <- r2adj_func(model, w)
rmse <- rmse_func(model)
dw <- dw_func(model)
aic <- AIC(model)
bic <- BIC(model)
df_out <- rbind(df_out, data.frame(
    method="Gompertz",
    formula="w ~ a * exp(-exp(b - k * t))",
    rss=rss,
    r2=r2,
    r2adj=r2adj,
    rmse=rmse,
    dw=dw,
    aic=aic,
    bic=bic))
df_out2 <- rbind(df_out2,
                 data.frame(m="Gompertz", t=t, w=predict(model)))


# Von Bertalanffy
model <- nls(w ~ a * (1 - b * exp(-k * t)) ^ 3,
             start=list(a=6.0, b=0.6, k=0.1),
             trace=T)
summary(model)
coef(model)
rss <- rss_func(model)
r2 <- r2_func(model, w)
r2adj <- r2adj_func(model, w)
rmse <- rmse_func(model)
dw <- dw_func(model)
aic <- AIC(model)
bic <- BIC(model)
df_out <- rbind(df_out, data.frame(
    method="Von Bertalanffy",
    formula="w ~ a * (1 - b * exp(-k * t)) ^ 3",
    rss=rss,
    r2=r2,
    r2adj=r2adj,
    rmse=rmse,
    dw=dw,
    aic=aic,
    bic=bic))
df_out2 <- rbind(df_out2,
                 data.frame(m="Von Bertalanffy", t=t, w=predict(model)))


# Brody
model <- nls(w ~ a * (1 - b * exp(-k * t)),
             start=list(a=0.41, b=3.02, k=0.23),
             trace=T)
summary(model)
coef(model)
rss <- rss_func(model)
r2 <- r2_func(model, w)
r2adj <- r2adj_func(model, w)
rmse <- rmse_func(model)
dw <- dw_func(model)
aic <- AIC(model)
bic <- BIC(model)
df_out <- rbind(df_out, data.frame(
    method="Brody",
    formula="w ~ a * (1 - b * exp(-k * t))",
    rss=rss,
    r2=r2,
    r2adj=r2adj,
    rmse=rmse,
    dw=dw,
    aic=aic,
    bic=bic))
df_out2 <- rbind(df_out2,
                 data.frame(m="Brody", t=t, w=predict(model)))


# Richards
model <- nls(w ~ a / (1 + b * exp(-k * t)) ^ (1 / m),
             start=list(a=3, b=3, k=0.1, m=0.5),
             trace=T)
summary(model)
coef(model)
rss <- rss_func(model)
r2 <- r2_func(model, w)
r2adj <- r2adj_func(model, w)
rmse <- rmse_func(model)
dw <- dw_func(model)
aic <- AIC(model)
bic <- BIC(model)
df_out <- rbind(df_out, data.frame(
    method="Richards",
    formula="w ~ a / (1 + b * exp(-k * t)) ^ (1 / m)",
    rss=rss,
    r2=r2,
    r2adj=r2adj,
    rmse=rmse,
    dw=dw,
    aic=aic,
    bic=bic))
df_out2 <- rbind(df_out2,
                 data.frame(m="Richards", t=t, w=predict(model)))


# Janoschek
model <- nls(w ~ a - (a - w0) * exp(-k * t ^ m),
             start=list(a=6.30, k=0.19, m=2.10),
             trace=T)
summary(model)
coef(model)
rss <- rss_func(model)
r2 <- r2_func(model, w)
r2adj <- r2adj_func(model, w)
rmse <- rmse_func(model)
dw <- dw_func(model)
aic <- AIC(model)
bic <- BIC(model)
df_out <- rbind(df_out, data.frame(
    method="Janoschek",
    formula="w ~ a - (a - w0) * exp(-k * t ^ m)",
    rss=rss,
    r2=r2,
    r2adj=r2adj,
    rmse=rmse,
    dw=dw,
    aic=aic,
    bic=bic))
df_out2 <- rbind(df_out2,
                 data.frame(m="Janoschek", t=t, w=predict(model)))


# Polynomials
model <- glm(w ~ t)
summary(model)
coef(model)
rss <- rss_func(model)
r2 <- r2_func(model, w)
r2adj <- r2adj_func(model, w)
rmse <- rmse_func(model)
dw <- dw_func(model)
aic <- AIC(model)
bic <- BIC(model)
df_out <- rbind(df_out, data.frame(
    method="Polynomials 1-order",
    formula="w ~ intercept + t",
    rss=rss,
    r2=r2,
    r2adj=r2adj,
    rmse=rmse,
    dw=dw,
    aic=aic,
    bic=bic))
df_out2 <- rbind(df_out2,
                 data.frame(m="Polynomials 1-order", t=t, w=predict(model)))

model <- glm(w ~ t + t2)
summary(model)
coef(model)
rss <- rss_func(model)
r2 <- r2_func(model, w)
r2adj <- r2adj_func(model, w)
rmse <- rmse_func(model)
dw <- dw_func(model)
aic <- AIC(model)
bic <- BIC(model)
df_out <- rbind(df_out, data.frame(
    method="Polynomials 2-order",
    formula="w ~ intercept + t + t2",
    rss=rss,
    r2=r2,
    r2adj=r2adj,
    rmse=rmse,
    dw=dw,
    aic=aic,
    bic=bic))
df_out2 <- rbind(df_out2,
                 data.frame(m="Polynomials 2-order", t=t, w=predict(model)))

model <- glm(w ~ t + t2 + t3)
summary(model)
coef(model)
rss <- rss_func(model)
r2 <- r2_func(model, w)
r2adj <- r2adj_func(model, w)
rmse <- rmse_func(model)
dw <- dw_func(model)
aic <- AIC(model)
bic <- BIC(model)
df_out <- rbind(df_out, data.frame(
    method="Polynomials 3-order",
    formula="w ~ intercept + t + t2 + t3",
    rss=rss,
    r2=r2,
    r2adj=r2adj,
    rmse=rmse,
    dw=dw,
    aic=aic,
    bic=bic))
df_out2 <- rbind(df_out2,
                 data.frame(m="Polynomials 3-order", t=t, w=predict(model)))

model <- glm(w ~ t + t2 + t3 + t4)
summary(model)
coef(model)
rss <- rss_func(model)
r2 <- r2_func(model, w)
r2adj <- r2adj_func(model, w)
rmse <- rmse_func(model)
dw <- dw_func(model)
aic <- AIC(model)
bic <- BIC(model)
df_out <- rbind(df_out, data.frame(
    method="Polynomials 4-order",
    formula="w ~ intercept + t + t2 + t3 + t4",
    rss=rss,
    r2=r2,
    r2adj=r2adj,
    rmse=rmse,
    dw=dw,
    aic=aic,
    bic=bic))
df_out2 <- rbind(df_out2,
                 data.frame(m="Polynomials 4-order", t=t, w=predict(model)))


write.csv(df_out, "result.csv", row.names=FALSE)
write.csv(df_out2, "result2.csv", row.names=FALSE)


library(ggplot2)
outfile <- "figure.tif"
tiff(outfile, width=20, height=20, units = "cm", res = 1000)
digit.format <- function() {
    function(x) ifelse(x == 0, x, format(x, scientific=FALSE))
}
figure <- ggplot() +
    geom_line(data=df_out2, aes(x=t, y=w, group=m, linetype=m),size =0.2) +
    geom_point(data=df, aes(x=t, y=w), colour="black") +
    scale_x_continuous("Age (weeks)", limit=c(0, 21)) +
    scale_y_continuous("body weight(g)", labels=digit.format()) +
    theme_bw(base_size=16)+
    theme(legend.position=c(0.2, 0.75),
          legend.title=element_blank(),
          legend.key=element_blank(),
          panel.background=element_rect(fill="white"),
          panel.grid.major=element_line(color="transparent"),
          panel.grid.minor=element_line(color="transparent"))
print(figure)
dev.off()
