# Supplementary material for: Modelling the growth of the brown frog (Rana dybowskii)
Source: PeerJ. 2018 May 16;6:e4587. doi: 10.7717/peerj.4587 (PMC5960263; doi:10.7717/peerj.4587)
Supplement: Supplemental Information 1 [file peerj-06-4587-s001.zip › bodyweightfigage2.R]

txt <- "
t w
1 	2.95 
1 	2.97 
1 	2.99 
1 	3.01 
1 	3.03 
1 	3.05 
1 	3.07 
1 	3.09 
1 	3.11 
1 	3.13 
1 	3.17 
1 	3.21 
1 	3.25 
1 	3.29 
1 	3.33 
1 	3.37 
1 	3.41 
1 	3.45 
1 	3.48 
1 	3.48 
1 	3.55 
1 	1.63 
1 	3.71 
1 	2.79 
1 	2.78 
1 	3.87 
1 	3.87 
1 	3.90 
1 	3.93 
1 	2.96 
1 	3.96 
1 	4.09 
1 	4.12 
1 	4.15 
1 	4.15 
1 	4.18 
1 	4.21 
1 	4.24 
1 	2.62 
1 	6.59 
2 	3.25 
2 	1.91 
2 	1.99 
2 	2.07 
2 	2.15 
2 	2.23 
2 	2.31 
2 	2.39 
2 	2.47 
2 	2.55 
2 	2.63 
2 	2.71 
2 	2.79 
2 	2.87 
2 	2.95 
2 	3.03 
2 	3.11 
2 	3.19 
2 	3.21 
2 	3.23 
2 	3.25 
2 	3.27 
2 	3.29 
2 	3.31 
2 	3.39 
2 	3.47 
2 	3.55 
2 	3.63 
2 	3.71 
2 	3.79 
2 	3.87 
2 	3.95 
2 	4.03 
2 	4.11 
2 	4.19 
2 	4.27 
2 	4.35 
2 	4.43 
2 	4.51 
2 	4.59 
3 	1.68 
3 	2.28 
3 	2.69 
3 	2.80 
3 	2.86 
3 	2.87 
3 	3.03 
3 	3.04 
3 	3.05 
3 	3.07 
3 	3.09 
3 	3.11 
3 	3.13 
3 	3.15 
3 	3.17 
3 	3.17 
3 	3.19 
3 	3.21 
3 	3.25 
3 	3.29 
3 	3.34 
3 	3.38 
3 	3.42 
3 	3.46 
3 	3.50 
3 	3.54 
3 	3.57 
3 	3.57 
3 	3.64 
3 	3.97 
3 	4.00 
3 	4.03 
3 	4.06 
3 	4.19 
3 	4.22 
3 	4.25 
3 	4.25 
3 	4.31 
3 	4.34 
3 	5.74 
4 	2.28 
4 	3.07 
4 	3.13 
4 	3.17 
4 	3.19 
4 	3.25 
4 	3.25 
4 	3.31 
4 	3.33 
4 	3.41 
4 	3.49 
4 	3.57 
4 	3.65 
4 	3.73 
4 	3.81 
4 	3.89 
4 	3.97 
4 	4.03 
4 	4.09 
4 	4.15 
4 	4.21 
4 	4.27 
4 	4.33 
4 	4.39 
4 	4.45 
4 	4.53 
4 	4.61 
4 	4.69 
4 	4.77 
4 	4.85 
4 	4.93 
4 	5.01 
4 	5.05 
4 	5.09 
4 	5.11 
4 	5.17 
4 	5.17 
4 	5.23 
4 	7.29 
4 	5.35 
5 	4.74 
5 	4.99 
5 	5.02 
5 	5.05 
5 	5.08 
5 	5.11 
5 	5.14 
5 	5.17 
5 	5.20 
5 	5.23 
5 	5.26 
5 	5.29 
5 	5.37 
5 	5.39 
5 	5.43 
5 	5.49 
5 	5.54 
5 	5.59 
5 	5.61 
5 	5.69 
5 	5.79 
5 	5.84 
5 	5.89 
5 	5.94 
5 	5.90 
5 	6.04 
5 	3.09 
5 	3.14 
5 	6.19 
5 	6.22 
5 	6.25 
5 	6.28 
5 	6.31 
5 	9.34 
5 	6.37 
5 	6.14 
5 	6.43 
5 	9.46 
5 	6.42 
5 	6.48 
6 	5.91 
6 	6.90 
6 	6.89 
6 	6.82 
6 	4.75 
6 	6.68 
6 	6.61 
6 	6.54 
6 	6.47 
6 	6.40 
6 	6.81 
6 	6.80 
6 	6.79 
6 	6.78 
6 	6.77 
6 	6.88 
6 	6.99 
6 	7.10 
6 	7.21 
6 	7.32 
6 	6.91 
6 	6.92 
6 	6.93 
6 	7.00 
6 	7.07 
6 	7.14 
6 	9.21 
6 	7.28 
6 	7.35 
6 	7.42 
6 	7.49 
6 	7.56 
6 	7.63 
6 	7.04 
6 	7.05 
6 	6.89 
6 	6.73 
6 	6.57 
6 	6.41 
6 	6.25 
7 	3.69 
7 	3.75 
7 	4.81 
7 	5.87 
7 	6.93 
7 	7.99 
7 	8.05 
7 	8.11 
7 	8.17 
7 	8.23 
7 	8.29 
7 	8.35 
7 	8.41 
7 	8.47 
7 	8.53 
7 	8.59 
7 	8.65 
7 	8.71 
7 	8.77 
7 	8.83 
7 	8.83 
7 	8.89 
7 	8.95 
7 	9.01 
7 	9.07 
7 	9.13 
7 	9.19 
7 	9.25 
7 	9.31 
7 	9.37 
7 	9.43 
7 	9.49 
7 	9.55 
7 	9.61 
7 	9.67 
7 	10.73 
7 	11.79 
7 	12.85 
7 	12.91 
7 	14.97 
8 	4.63 
8 	5.57 
8 	5.69 
8 	6.75 
8 	7.81 
8 	8.87 
8 	9.99 
8 	10.04 
8 	10.11 
8 	10.14 
8 	10.19 
8 	10.19 
8 	10.24 
8 	10.29 
8 	10.35 
8 	10.41 
8 	10.47 
8 	10.53 
8 	10.59 
8 	10.65 
8 	10.71 
8 	10.77 
8 	10.83 
8 	10.89 
8 	10.95 
8 	11.01 
8 	11.07 
8 	11.13 
8 	11.18 
8 	11.23 
8 	11.28 
8 	11.33 
8 	11.38 
8 	11.43 
8 	11.48 
8 	13.61 
8 	14.67 
8 	15.73 
8 	16.79 
8 	19.85 
9 	12.27 
9 	12.38 
9 	12.49 
9 	12.60 
9 	12.71 
9 	12.82 
9 	12.93 
9 	13.94 
9 	13.15 
9 	14.26 
9 	13.35 
9 	13.44 
9 	13.53 
9 	13.62 
9 	14.81 
9 	15.92 
9 	17.03 
9 	22.14 
9 	19.25 
9 	20.36 
9 	12.27 
9 	12.16 
9 	12.05 
9 	11.96 
9 	11.87 
9 	11.78 
9 	11.69 
9 	11.60 
9 	11.39 
9 	11.28 
9 	11.17 
9 	11.06 
9 	10.95 
9 	10.84 
9 	9.73 
9 	8.62 
9 	7.51 
9 	6.40 
9 	13.29 
9 	8.18 
10 	13.34 
10 	13.51 
10 	13.48 
10 	11.45 
10 	13.42 
10 	13.29 
10 	13.36 
10 	12.33 
10 	13.30 
10 	11.27 
10 	13.24 
10 	13.21 
10 	13.18 
10 	12.15 
10 	11.12 
10 	10.09 
10 	9.06 
10 	8.03 
10 	7.00 
10 	5.97 
10 	13.54 
10 	13.67 
10 	13.80 
10 	13.93 
10 	14.06 
10 	14.19 
10 	16.32 
10 	14.45 
10 	15.58 
10 	14.71 
10 	14.84 
10 	14.97 
10 	16.10 
10 	17.23 
10 	18.36 
10 	19.49 
10 	20.62 
10 	11.75 
10 	22.88 
10 	14.01 
11 	9.01 
11 	10.38 
11 	10.59 
11 	10.80 
11 	11.22 
11 	11.64 
11 	11.85 
11 	11.91 
11 	12.06 
11 	12.27 
11 	12.48 
11 	12.69 
11 	12.90 
11 	12.96 
11 	13.17 
11 	13.32 
11 	13.53 
11 	13.74 
11 	13.95 
11 	14.37 
11 	14.37 
11 	14.58 
11 	14.79 
11 	15.16 
11 	15.21 
11 	15.42 
11 	15.63 
11 	15.84 
11 	16.05 
11 	16.26 
11 	16.30 
11 	16.43 
11 	16.47 
11 	16.68 
11 	16.89 
11 	17.10 
11 	17.52 
11 	18.95 
11 	19.94 
11 	20.36 
12 	8.25 
12 	9.97 
12 	10.53 
12 	10.81 
12 	11.09 
12 	11.37 
12 	11.65 
12 	11.93 
12 	12.45 
12 	12.49 
12 	12.77 
12 	13.05 
12 	13.33 
12 	13.61 
12 	13.89 
12 	14.17 
12 	14.73 
12 	15.01 
12 	15.21 
12 	15.29 
12 	15.29 
12 	15.37 
12 	15.57 
12 	15.85 
12 	16.13 
12 	16.41 
12 	16.69 
12 	16.97 
12 	17.25 
12 	17.53 
12 	17.81 
12 	18.09 
12 	18.65 
12 	18.93 
12 	19.21 
12 	19.49 
12 	19.77 
12 	20.05 
12 	22.33 
12 	24.61 
13 	24.85 
13 	23.59 
13 	22.33 
13 	21.07 
13 	19.81 
13 	19.55 
13 	19.29 
13 	19.03 
13 	18.77 
13 	18.51 
13 	18.25 
13 	17.99 
13 	17.73 
13 	17.47 
13 	17.21 
13 	16.95 
13 	16.69 
13 	16.43 
13 	16.17 
13 	15.91 
13 	15.65 
13 	15.39 
13 	15.21 
13 	17.13 
13 	14.87 
13 	14.61 
13 	14.35 
13 	14.09 
13 	13.83 
13 	13.57 
13 	13.31 
13 	13.05 
13 	12.79 
13 	12.53 
13 	12.27 
13 	12.01 
13 	10.75 
13 	9.49 
13 	8.23 
13 	8.97 
14 	24.41 
14 	22.90 
14 	21.79 
14 	21.17 
14 	20.86 
14 	20.21 
14 	19.62 
14 	19.48 
14 	19.00 
14 	18.97 
14 	18.55 
14 	17.76 
14 	17.69 
14 	17.45 
14 	17.24 
14 	17.14 
14 	16.93 
14 	16.83 
14 	16.52 
14 	16.38 
14 	16.35 
14 	16.31 
14 	15.94 
14 	15.90 
14 	15.59 
14 	15.28 
14 	15.11 
14 	14.97 
14 	14.66 
14 	14.18 
14 	13.73 
14 	13.56 
14 	13.42 
14 	12.80 
14 	12.52 
14 	12.49 
14 	12.04 
14 	11.87 
14 	11.25 
14 	9.97 
15 	10.24 
15 	11.64 
15 	12.64 
15 	12.94 
15 	14.64 
15 	14.79 
15 	15.14 
15 	15.29 
15 	15.49 
15 	15.64 
15 	15.64 
15 	15.84 
15 	15.94 
15 	16.19 
15 	16.38 
15 	16.54 
15 	16.64 
15 	17.01 
15 	17.15 
15 	17.24 
15 	17.24 
15 	17.47 
15 	17.64 
15 	17.70 
15 	17.92 
15 	17.93 
15 	18.16 
15 	18.39 
15 	18.62 
15 	18.69 
15 	18.85 
15 	18.89 
15 	19.08 
15 	19.31 
15 	19.46 
15 	19.59 
15 	20.54 
15 	21.62 
15 	22.70 
15 	25.78 
16 	12.94 
16 	13.42 
16 	13.56 
16 	14.18 
16 	14.52 
16 	14.66 
16 	14.80 
16 	14.97 
16 	15.59 
16 	15.87 
16 	15.90 
16 	15.94 
16 	16.31 
16 	16.35 
16 	16.38 
16 	16.49 
16 	16.52 
16 	16.83 
16 	16.93 
16 	16.97 
16 	17.24 
16 	17.45 
16 	17.69 
16 	17.74 
16 	17.76 
16 	18.11 
16 	18.28 
16 	18.55 
16 	18.97 
16 	19.48 
16 	19.62 
16 	19.99 
16 	20.21 
16 	20.86 
16 	21.17 
16 	21.25 
16 	21.79 
16 	22.90 
16 	23.73 
16 	24.41 
17 	10.35 
17 	12.52 
17 	14.62 
17 	15.72 
17 	15.96 
17 	15.98 
17 	16.04 
17 	16.36 
17 	16.44 
17 	16.68 
17 	16.76 
17 	16.80 
17 	16.98 
17 	17.00 
17 	17.32 
17 	17.40 
17 	17.64 
17 	17.84 
17 	17.95 
17 	18.27 
17 	18.60 
17 	18.75 
17 	18.77 
17 	18.85 
17 	18.91 
17 	19.22 
17 	19.68 
17 	19.82 
17 	19.84 
17 	19.93 
17 	20.01 
17 	20.06 
17 	20.15 
17 	20.46 
17 	20.63 
17 	21.39 
17 	21.70 
17 	21.98 
17 	22.94 
17 	23.87 
18 	10.42 
18 	12.64 
18 	16.86 
18 	15.08 
18 	15.30 
18 	15.52 
18 	15.74 
18 	15.96 
18 	16.18 
18 	16.39 
18 	16.61 
18 	16.83 
18 	17.05 
18 	17.27 
18 	17.49 
18 	17.71 
18 	17.93 
18 	18.15 
18 	18.37 
18 	18.59 
18 	18.66 
18 	18.18 
18 	19.10 
18 	19.32 
18 	19.54 
18 	19.76 
18 	19.98 
18 	20.20 
18 	20.42 
18 	20.64 
18 	20.86 
18 	21.08 
18 	21.30 
18 	21.52 
18 	21.74 
18 	21.26 
18 	22.18 
18 	24.40 
18 	25.62 
18 	28.24 
19 	10.52 
19 	12.77 
19 	13.23 
19 	14.01 
19 	15.07 
19 	15.45 
19 	15.68 
19 	15.90 
19 	16.12 
19 	16.34 
19 	16.55 
19 	16.78 
19 	16.85 
19 	17.00 
19 	17.22 
19 	17.44 
19 	17.66 
19 	17.89 
19 	18.11 
19 	18.33 
19 	18.55 
19 	18.78 
19 	19.07 
19 	19.29 
19 	19.51 
19 	19.74 
19 	19.96 
19 	20.18 
19 	20.40 
19 	20.85 
19 	21.29 
19 	21.62 
19 	21.74 
19 	21.96 
19 	22.18 
19 	22.40 
19 	22.51 
19 	22.64 
19 	25.88 
19 	29.13 
20 	9.48 
20 	12.70 
20 	16.92 
20 	13.14 
20 	15.36 
20 	15.58 
20 	13.80 
20 	16.02 
20 	16.24 
20 	12.45 
20 	16.67 
20 	16.89 
20 	17.11 
20 	17.33 
20 	19.55 
20 	18.77 
20 	17.99 
20 	18.21 
20 	18.43 
20 	18.65 
20 	18.72 
20 	18.94 
20 	19.16 
20 	19.38 
20 	19.60 
20 	19.82 
20 	20.04 
20 	20.26 
20 	20.48 
20 	20.70 
20 	20.92 
20 	21.14 
20 	21.36 
20 	21.58 
20 	24.80 
20 	22.02 
20 	23.24 
20 	26.46 
20 	25.68 
20 	28.90
"
df <- read.table(text=txt, header=TRUE)

w <- df[, "w"]
w0 <- rep(1, length(w))
t <- df[, "t"]
t2 <- t ^ 2
t3 <- t ^ 3
t4 <- t ^ 4
t5 <- t ^ 5


rss_func <- function(model) {
    rss <- sum(residuals(model) ^ 2)
    return(rss)
}

r2_func <- function(model, w) {
    rss <- sum(residuals(model) ^ 2)
    r2 <- 1 - rss / sum((w - mean(w)) ^ 2)
    return(r2)
}

r2adj_func <- function(model, w) {
    rss <- sum(residuals(model) ^ 2)
    n <- length(residuals(model))
    p <- length(coef(model))
    r2 <- 1 - rss / sum((w - mean(w)) ^ 2)
    r2adj <- 1 - (n - 1) / (n - p) * (1 - r2) 
    return(r2adj)
}

rmse_func <- function(model) {
    rss <- sum(residuals(model) ^ 2)
    n <- length(residuals(model))
    p <- length(coef(model))
    rmse <- sqrt(rss / (n - p - 1))
    return(rmse)
}

dw_func <- function(model) {
    dw <- 0
    r <- residuals(model)
    for (i in 2:length(r)) {
        dw <- dw + (r[i] - r[i - 1]) ^ 2
    }
    dw <- dw / sum(r ^ 2)
    return(dw)
}


df_out <- data.frame(
    method=character(0),
    formula=character(0),
    rss=integer(0),
    r2=integer(0),
    r2adj=integer(0),
    rmse=integer(0),
    dw=integer(0),
    aic=integer(0),
    bic=integer(0))

df_out2 <- data.frame(m=character(0), t=integer(0), w=integer(0))


# Logistic
model <- nls(w ~ a / (1 + b * exp(-k * t)),
             start=list(a=20.41, b=10.02, k=0.23),
             trace=T)
summary(model)
coef(model)
rss <- rss_func(model)
r2 <- r2_func(model, w)
r2adj <- r2adj_func(model, w)
rmse <- rmse_func(model)
dw <- dw_func(model)
aic <- AIC(model)
bic <- BIC(model)
df_out <- rbind(df_out, data.frame(
    method="Logistic",
    formula="w ~ a / (1 + b * exp(-k * t))",
    rss=rss,
    r2=r2,
    r2adj=r2adj,
    rmse=rmse,
    dw=dw,
    aic=aic,
    bic=bic))
df_out2 <- rbind(df_out2,
                 data.frame(m="Logisitc", t=t, w=predict(model)))


# Gompertz
model <- nls(w ~ a * exp(-exp(b - k * t)),
             start=list(a=20.22, b=1, k=0.6),
             trace=T)
summary(model)
coef(model)
rss <- rss_func(model)
r2 <- r2_func(model, w)
r2adj <- r2adj_func(model, w)
rmse <- rmse_func(model)
dw <- dw_func(model)
aic <- AIC(model)
bic <- BIC(model)
df_out <- rbind(df_out, data.frame(
    method="Gompertz",
    formula="w ~ a * exp(-exp(b - k * t))",
    rss=rss,
    r2=r2,
    r2adj=r2adj,
    rmse=rmse,
    dw=dw,
    aic=aic,
    bic=bic))
df_out2 <- rbind(df_out2,
                 data.frame(m="Gompertz", t=t, w=predict(model)))


# Von Bertalanffy
model <- nls(w ~ a * (1 - b * exp(-k * t)) ^ 3,
             start=list(a=35.1, b=0.1, k=0.1),
             trace=T)
summary(model)
coef(model)
rss <- rss_func(model)
r2 <- r2_func(model, w)
r2adj <- r2adj_func(model, w)
rmse <- rmse_func(model)
dw <- dw_func(model)
aic <- AIC(model)
bic <- BIC(model)
df_out <- rbind(df_out, data.frame(
    method="Von Bertalanffy",
    formula="w ~ a * (1 - b * exp(-k * t)) ^ 3",
    rss=rss,
    r2=r2,
    r2adj=r2adj,
    rmse=rmse,
    dw=dw,
    aic=aic,
    bic=bic))
df_out2 <- rbind(df_out2,
                 data.frame(m="Von Bertalanffy", t=t, w=predict(model)))


# Brody
model <- nls(w ~ a * (1 - b * exp(-k * t)),
             start=list(a=28.41, b=1.02, k=0.53),
             trace=T)
summary(model)
coef(model)
rss <- rss_func(model)
r2 <- r2_func(model, w)
r2adj <- r2adj_func(model, w)
rmse <- rmse_func(model)
dw <- dw_func(model)
aic <- AIC(model)
bic <- BIC(model)
df_out <- rbind(df_out, data.frame(
    method="Brody",
    formula="w ~ a * (1 - b * exp(-k * t))",
    rss=rss,
    r2=r2,
    r2adj=r2adj,
    rmse=rmse,
    dw=dw,
    aic=aic,
    bic=bic))
df_out2 <- rbind(df_out2,
                 data.frame(m="Brody", t=t, w=predict(model)))


# Richards
model <- nls(w ~ a / (1 + b * exp(-k * t)) ^ (1 / m),
             start=list(a=18, b=15, k=0.4, m=1.2),
             trace=T)
summary(model)
coef(model)
rss <- rss_func(model)
r2 <- r2_func(model, w)
r2adj <- r2adj_func(model, w)
rmse <- rmse_func(model)
dw <- dw_func(model)
aic <- AIC(model)
bic <- BIC(model)
df_out <- rbind(df_out, data.frame(
    method="Richards",
    formula="w ~ a / (1 + b * exp(-k * t)) ^ (1 / m)",
    rss=rss,
    r2=r2,
    r2adj=r2adj,
    rmse=rmse,
    dw=dw,
    aic=aic,
    bic=bic))
df_out2 <- rbind(df_out2,
                 data.frame(m="Richards", t=t, w=predict(model)))


# Janoschek
model <- nls(w ~ a - (a - w0) * exp(-k * t ^ m),
             start=list(a=18.30, k=0.019, m=2.10),
             trace=T)
summary(model)
coef(model)
rss <- rss_func(model)
r2 <- r2_func(model, w)
r2adj <- r2adj_func(model, w)
rmse <- rmse_func(model)
dw <- dw_func(model)
aic <- AIC(model)
bic <- BIC(model)
df_out <- rbind(df_out, data.frame(
    method="Janoschek",
    formula="w ~ a - (a - w0) * exp(-k * t ^ m)",
    rss=rss,
    r2=r2,
    r2adj=r2adj,
    rmse=rmse,
    dw=dw,
    aic=aic,
    bic=bic))
df_out2 <- rbind(df_out2,
                 data.frame(m="Janoschek", t=t, w=predict(model)))


# Polynomials
model <- glm(w ~ t)
summary(model)
coef(model)
rss <- rss_func(model)
r2 <- r2_func(model, w)
r2adj <- r2adj_func(model, w)
rmse <- rmse_func(model)
dw <- dw_func(model)
aic <- AIC(model)
bic <- BIC(model)
df_out <- rbind(df_out, data.frame(
    method="Polynomials 1-order",
    formula="w ~ intercept + t",
    rss=rss,
    r2=r2,
    r2adj=r2adj,
    rmse=rmse,
    dw=dw,
    aic=aic,
    bic=bic))
df_out2 <- rbind(df_out2,
                 data.frame(m="Polynomials 1-order", t=t, w=predict(model)))

model <- glm(w ~ t + t2)
summary(model)
coef(model)
rss <- rss_func(model)
r2 <- r2_func(model, w)
r2adj <- r2adj_func(model, w)
rmse <- rmse_func(model)
dw <- dw_func(model)
aic <- AIC(model)
bic <- BIC(model)
df_out <- rbind(df_out, data.frame(
    method="Polynomials 2-order",
    formula="w ~ intercept + t + t2",
    rss=rss,
    r2=r2,
    r2adj=r2adj,
    rmse=rmse,
    dw=dw,
    aic=aic,
    bic=bic))
df_out2 <- rbind(df_out2,
                 data.frame(m="Polynomials 2-order", t=t, w=predict(model)))

model <- glm(w ~ t + t2 + t3)
summary(model)
coef(model)
rss <- rss_func(model)
r2 <- r2_func(model, w)
r2adj <- r2adj_func(model, w)
rmse <- rmse_func(model)
dw <- dw_func(model)
aic <- AIC(model)
bic <- BIC(model)
df_out <- rbind(df_out, data.frame(
    method="Polynomials 3-order",
    formula="w ~ intercept + t + t2 + t3",
    rss=rss,
    r2=r2,
    r2adj=r2adj,
    rmse=rmse,
    dw=dw,
    aic=aic,
    bic=bic))
df_out2 <- rbind(df_out2,
                 data.frame(m="Polynomials 3-order", t=t, w=predict(model)))

model <- glm(w ~ t + t2 + t3 + t4)
summary(model)
coef(model)
rss <- rss_func(model)
r2 <- r2_func(model, w)
r2adj <- r2adj_func(model, w)
rmse <- rmse_func(model)
dw <- dw_func(model)
aic <- AIC(model)
bic <- BIC(model)
df_out <- rbind(df_out, data.frame(
    method="Polynomials 4-order",
    formula="w ~ intercept + t + t2 + t3 + t4",
    rss=rss,
    r2=r2,
    r2adj=r2adj,
    rmse=rmse,
    dw=dw,
    aic=aic,
    bic=bic))
df_out2 <- rbind(df_out2,
                 data.frame(m="Polynomials 4-order", t=t, w=predict(model)))


write.csv(df_out, "result.csv", row.names=FALSE)
write.csv(df_out2, "result2.csv", row.names=FALSE)


library(ggplot2)
outfile <- "figure.tif"
tiff(outfile, width=20, height=20, units = "cm", res = 1000)
digit.format <- function() {
    function(x) ifelse(x == 0, x, format(x, scientific=FALSE))
}
figure <- ggplot() +
    geom_line(data=df_out2, aes(x=t, y=w, group=m, linetype=m),size =0.2) +
    geom_point(data=df, aes(x=t, y=w), colour="black") +
    scale_x_continuous("Age (weeks)", limit=c(0, 21)) +
    scale_y_continuous("Body weight(g)", labels=digit.format()) +
    theme_bw(base_size=16)+
    theme(legend.position=c(0.2, 0.75),
          legend.title=element_blank(),
          legend.key=element_blank(),
          panel.background=element_rect(fill="white"),
          panel.grid.major=element_line(color="transparent"),
          panel.grid.minor=element_line(color="transparent"))
print(figure)
dev.off()
