# Supplementary material for: Modelling the growth of the brown frog (Rana dybowskii)
Source: PeerJ. 2018 May 16;6:e4587. doi: 10.7717/peerj.4587 (PMC5960263; doi:10.7717/peerj.4587)
Supplement: Supplemental Information 1 [file peerj-06-4587-s001.zip › bodysizefigage1.R]

txt <- "
t w
1 1.304
1 1.458
1 1.332
1 1.357
1 1.207
1 1.106
1 1.131
1 1.156
1 1.181
1 1.408
1 1.232
1 1.257
1 1.282
1 1.307
1 1.332
1 1.357
1 1.383
1 1.408
1 1.257
1 1.232
1 1.207
1 1.508
1 1.357
1 1.458
1 1.433
1 1.408
1 1.383
1 1.357
1 1.332
1 1.307
1 1.282
1 1.433
1 1.458
1 1.483
1 1.181
1 1.156
1 1.131
1 1.106
1 1.081
1 1.516
2 1.512
2 1.235
2 1.26
2 1.31
2 1.361
2 1.411
2 1.411
2 1.411
2 1.462
2 1.462
2 1.462
2 1.462
2 1.487
2 1.487
2 1.487
2 1.512
2 1.512
2 1.512
2 1.512
2 1.537
2 1.537
2 1.537
2 1.537
2 1.537
2 1.537
2 1.562
2 1.562
2 1.562
2 1.562
2 1.588
2 1.588
2 1.588
2 1.588
2 1.613
2 1.613
2 1.613
2 1.638
2 1.638
2 1.663
2 1.764
3 1.577
3 1.794
3 1.822
3 1.849
3 1.876
3 1.903
3 1.93
3 1.958
3 1.985
3 1.985
3 1.825
3 1.85
3 1.85
3 1.85
3 1.85
3 1.85
3 1.875
3 1.875
3 1.875
3 1.875
3 1.875
3 1.875
3 1.875
3 1.9
3 1.9
3 1.9
3 1.9
3 1.9
3 1.9
3 1.9
3 1.925
3 1.925
3 1.902
3 1.902
3 1.902
3 1.902
3 1.927
3 1.951
3 2
3 2.195
4 1.707
4 1.732
4 1.829
4 1.976
4 2.098
4 2.122
4 2.146
4 2.146
4 2.119
4 2.119
4 2.143
4 2.143
4 2.143
4 2.167
4 2.167
4 2.167
4 2.19
4 2.19
4 2.19
4 2.19
4 2.19
4 2.214
4 2.163
4 2.163
4 2.186
4 2.186
4 2.186
4 2.209
4 2.233
4 2.233
4 2.256
4 2.109
4 2.13
4 2.13
4 2.152
4 2.152
4 2.174
4 2.239
4 2.326
4 2.391
5 1.935
5 2.13
5 2.196
5 2.217
5 2.217
5 2.239
5 2.261
5 2.283
5 2.304
5 2.348
5 2.37
5 2.224
5 2.224
5 2.224
5 2.245
5 2.245
5 2.245
5 2.245
5 2.245
5 2.265
5 2.265
5 2.265
5 2.265
5 2.265
5 2.265
5 2.286
5 2.286
5 2.286
5 2.286
5 2.306
5 2.306
5 2.306
5 2.306
5 2.327
5 2.212
5 2.231
5 2.25
5 2.269
5 2.288
5 2.5
6 2.265
6 2.308
6 2.415
6 2.434
6 2.407
6 2.426
6 2.444
6 2.463
6 2.481
6 2.436
6 2.436
6 2.455
6 2.455
6 2.411
6 2.429
6 2.429
6 2.429
6 2.429
6 2.446
6 2.446
6 2.446
6 2.404
6 2.421
6 2.379
6 2.379
6 2.379
6 2.397
6 2.397
6 2.397
6 2.397
6 2.5
6 2.518
6 2.536
6 2.554
6 2.4
6 2.339
6 2.355
6 2.333
6 2.359
6 2.692
7 2.364
7 2.6
7 2.617
7 2.633
7 2.65
7 2.65
7 2.623
7 2.639
7 2.656
7 2.656
7 2.656
7 2.672
7 2.629
7 2.629
7 2.645
7 2.645
7 2.645
7 2.64
7 2.64
7 2.64
7 2.64
7 2.656
7 2.656
7 2.656
7 2.643
7 2.659
7 2.659
7 2.659
7 2.659
7 2.675
7 2.675
7 2.691
7 2.698
7 2.714
7 2.73
7 2.746
7 2.761
7 2.735
7 2.676
7 2.821
8 2.404
8 2.633
8 2.705
8 2.791
8 2.806
8 2.836
8 2.83
8 2.832
8 2.847
8 2.842
8 2.838
8 2.849
8 2.845
8 2.84
8 2.836
8 2.847
8 2.843
8 2.838
8 2.834
8 2.845
8 2.841
8 2.836
8 2.832
8 2.843
8 2.839
8 2.835
8 2.845
8 2.841
8 2.837
8 2.833
8 2.843
8 2.835
8 2.827
8 2.819
8 2.839
8 2.845
8 2.851
8 2.886
8 2.995
8 3.006
9 2.813
9 2.829
9 2.887
9 2.904
9 2.9
9 2.91
9 2.906
9 2.902
9 2.92
9 2.92
9 2.933
9 2.933
9 2.947
9 2.919
9 2.928
9 2.925
9 2.934
9 2.93
9 2.926
9 2.936
9 2.932
9 2.928
9 2.937
9 2.933
9 2.908
9 2.906
9 2.905
9 2.904
9 2.916
9 2.915
9 2.927
9 2.925
9 2.937
9 2.936
9 2.935
9 2.947
9 2.946
9 2.958
9 3.152
9 3.113
10 2.813
10 2.829
10 2.873
10 2.902
10 2.941
10 3.037
10 3.03
10 3.023
10 3.004
10 2.997
10 2.978
10 2.991
10 2.99
10 3.003
10 3.002
10 3.015
10 3.014
10 3.026
10 3.026
10 3.038
10 3.051
10 3.05
10 3.05
10 3.062
10 3.062
10 3.074
10 3.074
10 3.073
10 3.098
10 3.11
10 3.123
10 3.135
10 3.147
10 3.159
10 3.172
10 3.209
10 3.143
10 3.204
10 3.179
10 3.236
11 2.769
11 2.8
11 2.789
11 2.842
11 2.886
11 2.902
11 2.892
11 2.871
11 2.875
11 2.91
11 2.905
11 2.905
11 2.916
11 2.911
11 2.922
11 2.917
11 2.917
11 2.928
11 2.928
11 2.923
11 2.923
11 2.934
11 2.918
11 2.929
11 2.929
11 2.929
11 2.908
11 2.908
11 2.908
11 2.919
11 2.93
11 2.909
11 2.995
11 3.005
11 2.941
11 2.921
11 3.402
11 3.439
11 3.385
11 3.595
12 2.841
12 2.861
12 2.852
12 2.866
12 2.878
12 2.878
12 2.904
12 2.882
12 2.882
12 2.894
12 2.953
12 3.048
12 2.933
12 2.923
12 2.946
12 2.936
12 2.958
12 2.948
12 2.948
12 2.969
12 2.959
12 2.969
12 2.99
12 3
12 2.99
12 2.981
12 3
12 2.972
12 3.152
12 3.219
12 3.278
12 3.287
12 3.407
12 3.407
12 3.479
12 3.479
12 3.492
12 3.516
12 3.667
12 3.75
13 2.797
13 2.907
13 2.995
13 3.029
13 3.022
13 3.034
13 3.053
13 3.064
13 3.046
13 3.018
13 3.061
13 3.092
13 3.043
13 3.126
13 3.078
13 3.098
13 3.118
13 2.957
13 2.968
13 2.969
13 2.984
13 2.982
13 2.983
13 2.993
13 2.972
13 3.115
13 3.144
13 3.118
13 2.998
13 3.127
13 3.005
13 3.018
13 3.022
13 3.138
13 3.576
13 3.325
13 3.339
13 3.318
13 3.291
13 3.319
14 2.767
14 2.354
14 2.947
14 3
14 3.038
14 3.024
14 3.012
14 3.024
14 3.205
14 3.141
14 3.163
14 3.247
14 3.121
14 3.17
14 3.019
14 3.115
14 3.154
14 3.149
14 3.168
14 3.168
14 3.182
14 3.201
14 3.242
14 3.252
14 3.246
14 3.274
14 3.287
14 3.312
14 3.324
14 3.399
14 3.429
14 3.567
14 3.574
14 3.583
14 3.629
14 3.805
14 3.894
14 3.873
14 3.779
14 3.854
15 2.746
15 2.931
15 2.945
15 2.959
15 2.987
15 2.955
15 2.975
15 3.038
15 2.988
15 3.012
15 3.011
15 3.038
15 3.05
15 3.064
15 3.078
15 3.091
15 3.103
15 3.115
15 3.158
15 3.201
15 3.214
15 3.242
15 3.256
15 3.296
15 3.336
15 3.351
15 3.415
15 3.47
15 3.492
15 3.61
15 3.608
15 3.629
15 3.661
15 3.648
15 3.659
15 3.685
15 3.682
15 3.708
15 3.768
15 3.781
16 2.821
16 2.871
16 2.849
16 2.903
16 2.885
16 2.919
16 2.946
16 2.941
16 2.965
16 2.99
16 3.006
16 3.022
16 3.049
16 3.103
16 3.116
16 3.128
16 3.084
16 3.096
16 3.163
16 3.182
16 3.174
16 3.131
16 3.168
16 3.142
16 3.178
16 3.188
16 3.197
16 3.288
16 3.264
16 3.299
16 3.619
16 3.617
16 3.669
16 3.667
16 3.693
16 3.69
16 3.78
16 3.775
16 3.836
16 4.08
17 2.832
17 2.932
17 2.939
17 2.873
17 2.911
17 2.994
17 2.977
17 3.009
17 3.024
17 3.204
17 3.05
17 3.074
17 3.093
17 3.152
17 3.154
17 3.155
17 3.165
17 3.113
17 3.158
17 3.16
17 3.178
17 3.281
17 3.3
17 3.018
17 3.205
17 3.214
17 3.027
17 3.355
17 3.355
17 3.367
17 3.384
17 3.396
17 3.275
17 3.449
17 3.509
17 3.617
17 3.669
17 3.69
17 3.726
17 3.83
18 2.809
18 2.872
18 2.914
18 2.953
18 2.971
18 3.022
18 3.004
18 3.02
18 3.046
18 3.05
18 3.064
18 3.078
18 3.091
18 3.084
18 3.103
18 3.113
18 3.096
18 3.115
18 3.154
18 3.127
18 3.203
18 3.142
18 3.187
18 3.214
18 3.188
18 3.189
18 3.223
18 3.241
18 3.293
18 3.264
18 3.232
18 3.257
18 3.282
18 3.307
18 3.299
18 3.583
18 3.659
18 3.721
18 3.874
18 4.14
"
df <- read.table(text=txt, header=TRUE)

w <- df[, "w"]
w0 <- rep(1, length(w))
t <- df[, "t"]
t2 <- t ^ 2
t3 <- t ^ 3
t4 <- t ^ 4
t5 <- t ^ 5


rss_func <- function(model) {
    rss <- sum(residuals(model) ^ 2)
    return(rss)
}

r2_func <- function(model, w) {
    rss <- sum(residuals(model) ^ 2)
    r2 <- 1 - rss / sum((w - mean(w)) ^ 2)
    return(r2)
}

r2adj_func <- function(model, w) {
    rss <- sum(residuals(model) ^ 2)
    n <- length(residuals(model))
    p <- length(coef(model))
    r2 <- 1 - rss / sum((w - mean(w)) ^ 2)
    r2adj <- 1 - (n - 1) / (n - p) * (1 - r2) 
    return(r2adj)
}

rmse_func <- function(model) {
    rss <- sum(residuals(model) ^ 2)
    n <- length(residuals(model))
    p <- length(coef(model))
    rmse <- sqrt(rss / (n - p - 1))
    return(rmse)
}

dw_func <- function(model) {
    dw <- 0
    r <- residuals(model)
    for (i in 2:length(r)) {
        dw <- dw + (r[i] - r[i - 1]) ^ 2
    }
    dw <- dw / sum(r ^ 2)
    return(dw)
}


df_out <- data.frame(
    method=character(0),
    formula=character(0),
    rss=integer(0),
    r2=integer(0),
    r2adj=integer(0),
    rmse=integer(0),
    dw=integer(0),
    aic=integer(0),
    bic=integer(0))

df_out2 <- data.frame(m=character(0), t=integer(0), w=integer(0))


# Logistic
model <- nls(w ~ a / (1 + b * exp(-k * t)),
             start=list(a=3, b=3.02, k=0.23),
             trace=T)
summary(model)
coef(model)
rss <- rss_func(model)
r2 <- r2_func(model, w)
r2adj <- r2adj_func(model, w)
rmse <- rmse_func(model)
dw <- dw_func(model)
aic <- AIC(model)
bic <- BIC(model)
df_out <- rbind(df_out, data.frame(
    method="Logistic",
    formula="w ~ a / (1 + b * exp(-k * t))",
    rss=rss,
    r2=r2,
    r2adj=r2adj,
    rmse=rmse,
    dw=dw,
    aic=aic,
    bic=bic))
df_out2 <- rbind(df_out2,
                 data.frame(m="Logisitc", t=t, w=predict(model)))


# Gompertz
model <- nls(w ~ a * exp(-exp(b - k * t)),
             start=list(a=4.0, b=3, k=0.6),
             trace=T)
summary(model)
coef(model)
rss <- rss_func(model)
r2 <- r2_func(model, w)
r2adj <- r2adj_func(model, w)
rmse <- rmse_func(model)
dw <- dw_func(model)
aic <- AIC(model)
bic <- BIC(model)
df_out <- rbind(df_out, data.frame(
    method="Gompertz",
    formula="w ~ a * exp(-exp(b - k * t))",
    rss=rss,
    r2=r2,
    r2adj=r2adj,
    rmse=rmse,
    dw=dw,
    aic=aic,
    bic=bic))
df_out2 <- rbind(df_out2,
                 data.frame(m="Gompertz", t=t, w=predict(model)))


# Von Bertalanffy
model <- nls(w ~ a * (1 - b * exp(-k * t)) ^ 3,
             start=list(a=6.0, b=0.6, k=0.1),
             trace=T)
summary(model)
coef(model)
rss <- rss_func(model)
r2 <- r2_func(model, w)
r2adj <- r2adj_func(model, w)
rmse <- rmse_func(model)
dw <- dw_func(model)
aic <- AIC(model)
bic <- BIC(model)
df_out <- rbind(df_out, data.frame(
    method="Von Bertalanffy",
    formula="w ~ a * (1 - b * exp(-k * t)) ^ 3",
    rss=rss,
    r2=r2,
    r2adj=r2adj,
    rmse=rmse,
    dw=dw,
    aic=aic,
    bic=bic))
df_out2 <- rbind(df_out2,
                 data.frame(m="Von Bertalanffy", t=t, w=predict(model)))


# Brody
model <- nls(w ~ a * (1 - b * exp(-k * t)),
             start=list(a=0.41, b=3.02, k=0.23),
             trace=T)
summary(model)
coef(model)
rss <- rss_func(model)
r2 <- r2_func(model, w)
r2adj <- r2adj_func(model, w)
rmse <- rmse_func(model)
dw <- dw_func(model)
aic <- AIC(model)
bic <- BIC(model)
df_out <- rbind(df_out, data.frame(
    method="Brody",
    formula="w ~ a * (1 - b * exp(-k * t))",
    rss=rss,
    r2=r2,
    r2adj=r2adj,
    rmse=rmse,
    dw=dw,
    aic=aic,
    bic=bic))
df_out2 <- rbind(df_out2,
                 data.frame(m="Brody", t=t, w=predict(model)))


# Richards
model <- nls(w ~ a / (1 + b * exp(-k * t)) ^ (1 / m),
             start=list(a=4.59, b=1.09, k=0.2, m=0.5),
             trace=T)
summary(model)
coef(model)
rss <- rss_func(model)
r2 <- r2_func(model, w)
r2adj <- r2adj_func(model, w)
rmse <- rmse_func(model)
dw <- dw_func(model)
aic <- AIC(model)
bic <- BIC(model)
df_out <- rbind(df_out, data.frame(
    method="Richards",
    formula="w ~ a / (1 + b * exp(-k * t)) ^ (1 / m)",
    rss=rss,
    r2=r2,
    r2adj=r2adj,
    rmse=rmse,
    dw=dw,
    aic=aic,
    bic=bic))
df_out2 <- rbind(df_out2,
                 data.frame(m="Richards", t=t, w=predict(model)))


# Janoschek
model <- nls(w ~ a - (a - w0) * exp(-k * t ^ m),
             start=list(a=6.30, k=0.19, m=2.10),
             trace=T)
summary(model)
coef(model)
rss <- rss_func(model)
r2 <- r2_func(model, w)
r2adj <- r2adj_func(model, w)
rmse <- rmse_func(model)
dw <- dw_func(model)
aic <- AIC(model)
bic <- BIC(model)
df_out <- rbind(df_out, data.frame(
    method="Janoschek",
    formula="w ~ a - (a - w0) * exp(-k * t ^ m)",
    rss=rss,
    r2=r2,
    r2adj=r2adj,
    rmse=rmse,
    dw=dw,
    aic=aic,
    bic=bic))
df_out2 <- rbind(df_out2,
                 data.frame(m="Janoschek", t=t, w=predict(model)))


# Polynomials
model <- glm(w ~ t)
summary(model)
coef(model)
rss <- rss_func(model)
r2 <- r2_func(model, w)
r2adj <- r2adj_func(model, w)
rmse <- rmse_func(model)
dw <- dw_func(model)
aic <- AIC(model)
bic <- BIC(model)
df_out <- rbind(df_out, data.frame(
    method="Polynomials 1-order",
    formula="w ~ intercept + t",
    rss=rss,
    r2=r2,
    r2adj=r2adj,
    rmse=rmse,
    dw=dw,
    aic=aic,
    bic=bic))
df_out2 <- rbind(df_out2,
                 data.frame(m="Polynomials 1-order", t=t, w=predict(model)))

model <- glm(w ~ t + t2)
summary(model)
coef(model)
rss <- rss_func(model)
r2 <- r2_func(model, w)
r2adj <- r2adj_func(model, w)
rmse <- rmse_func(model)
dw <- dw_func(model)
aic <- AIC(model)
bic <- BIC(model)
df_out <- rbind(df_out, data.frame(
    method="Polynomials 2-order",
    formula="w ~ intercept + t + t2",
    rss=rss,
    r2=r2,
    r2adj=r2adj,
    rmse=rmse,
    dw=dw,
    aic=aic,
    bic=bic))
df_out2 <- rbind(df_out2,
                 data.frame(m="Polynomials 2-order", t=t, w=predict(model)))

model <- glm(w ~ t + t2 + t3)
summary(model)
coef(model)
rss <- rss_func(model)
r2 <- r2_func(model, w)
r2adj <- r2adj_func(model, w)
rmse <- rmse_func(model)
dw <- dw_func(model)
aic <- AIC(model)
bic <- BIC(model)
df_out <- rbind(df_out, data.frame(
    method="Polynomials 3-order",
    formula="w ~ intercept + t + t2 + t3",
    rss=rss,
    r2=r2,
    r2adj=r2adj,
    rmse=rmse,
    dw=dw,
    aic=aic,
    bic=bic))
df_out2 <- rbind(df_out2,
                 data.frame(m="Polynomials 3-order", t=t, w=predict(model)))

model <- glm(w ~ t + t2 + t3 + t4)
summary(model)
coef(model)
rss <- rss_func(model)
r2 <- r2_func(model, w)
r2adj <- r2adj_func(model, w)
rmse <- rmse_func(model)
dw <- dw_func(model)
aic <- AIC(model)
bic <- BIC(model)
df_out <- rbind(df_out, data.frame(
    method="Polynomials 4-order",
    formula="w ~ intercept + t + t2 + t3 + t4",
    rss=rss,
    r2=r2,
    r2adj=r2adj,
    rmse=rmse,
    dw=dw,
    aic=aic,
    bic=bic))
df_out2 <- rbind(df_out2,
                 data.frame(m="Polynomials 4-order", t=t, w=predict(model)))


write.csv(df_out, "result.csv", row.names=FALSE)
write.csv(df_out2, "result2.csv", row.names=FALSE)


library(ggplot2)
outfile <- "figure.tif"
tiff(outfile, width=20, height=20, units = "cm", res = 1000)
digit.format <- function() {
    function(x) ifelse(x == 0, x, format(x, scientific=FALSE))
}
figure <- ggplot() +
    geom_line(data=df_out2, aes(x=t, y=w, group=m, linetype=m),size =0.5) +
    geom_point(data=df, aes(x=t, y=w), colour="black") +
    scale_x_continuous("Age (weeks)", limit=c(0, 21)) +
    scale_y_continuous("Body size (cm)", labels=digit.format()) +
    theme_bw(base_size=16)+
    theme(legend.position=c(0.2, 0.75),
          legend.title=element_blank(),
          legend.key=element_blank(),
          panel.background=element_rect(fill="white"),
          panel.grid.major=element_line(color="transparent"),
          panel.grid.minor=element_line(color="transparent"))
print(figure)
dev.off()
